# Supplementary material for: Deep Eutectic Solvent + Water System in Carbon Dioxide Absorption
Source: Molecules. 2024 Jul 29;29(15):3579. doi: 10.3390/molecules29153579 (PMC11314133; doi:10.3390/molecules29153579)
Supplement: Supplementary file 1 [file molecules-29-03579-s001.zip]

Archive with 1 entries (1 files):
- molecules-3100237-supplementary.pdf
